# Supplementary material for: Exploring the Co-Crystallization of Kojic Acid with Silver(I), Copper(II), Zinc(II), and Gallium(III) for Potential Antibacterial Applications
Source: Molecules. 2023 Jan 27;28(3):1244. doi: 10.3390/molecules28031244 (PMC9920434; doi:10.3390/molecules28031244)
Supplement: Supplementary file 1 [file molecules-28-01244-s001.zip]

Archive with 1 entries (1 files):
- molecules-2141649-supplementary.pdf
